# Supplementary material for: Knee Kinetics and Kinematics of Young Asymptomatic Participants during Single-Leg Weight-Bearing Tasks: Task and Sex Comparison of a Cross-Sectional Study
Source: Int J Environ Res Public Health. 2022 May 4;19(9):5590. doi: 10.3390/ijerph19095590 (PMC9104880; doi:10.3390/ijerph19095590)
Supplement: Supplementary file 1 [file ijerph-19-05590-s001.zip]

Archive with 1 entries (1 files):
- ijerph-1688888-supplementary.pdf
